# Supplementary material for: Pyrrolizidine Alkaloids: The Botanical Origin of Pollen Collected during the Flowering Period of Echium vulgare and the Stability of Pyrrolizidine Alkaloids in Bee Bread
Source: Molecules. 2019 Jun 13;24(12):2214. doi: 10.3390/molecules24122214 (PMC6631664; doi:10.3390/molecules24122214)
Supplement: Supplementary file 1 [file molecules-24-02214-s001.zip]

Archive with 3 entries (3 files):
- Kast_Figure S1.pdf
- Kast_Table_S1.xlsx
- Kast_Table_S2.xlsx
