# Supplementary material for: Pyrrolizidine Alkaloids: The Botanical Origin of Pollen Collected during the Flowering Period of Echium vulgare and the Stability of Pyrrolizidine Alkaloids in Bee Bread
Source: Molecules. 2019 Jun 13;24(12):2214. doi: 10.3390/molecules24122214 (PMC6631664; doi:10.3390/molecules24122214)
Supplement: Supplementary file 1 [file molecules-24-02214-s001.zip › Kast_Table_S1.xlsx]

## Sheet: Table S1
Table S1: Microscopic analysis of pollen from Southern and Northern areas of Switzerland
Verzasca 1 - 2012				Verzasca 1 - 2013				Verzasca 1 - 2014				Verzasca 2 - 2013				Verzasca 2 - 2014				Basel 2012				Basel 2013
%	g Pollen*	pollen loads collected	eg	%	g Pollen*	pollen loads collected	eg	%	g Pollen*	pollen loads collected	eg	%	g Pollen*	pollen loads collected	eg	%	g Pollen*	pollen loads collected	eg	%	g Pollen*	pollen loads collected	eg	%	g Pollen*	pollen loads collected	eg
41.8525	152.842	Quercus sp.		46.8521	137.42	Castanea sativa		38.1478	137.234	Rosaceae	Amelanchier sp. / Cotoneaster sp.	25.3782	78.398	Castanea sativa		25.4918	94.3614	Rosaceae	Amelanchier sp. / Cotoneaster sp.	10.2162	83.2707	Hedera helix		10.858	83.8536	Acer sp.
10.1816	37.1823	Castanea sativa		26.1127	76.5901	Malus sp. / Pyrus sp.		18.0215	64.8314	Quercus sp.		16.84	52.0219	Pyracantha sp.		21.562	79.8148	Malus sp. / Pyrus sp.		8.727	71.1324	Trifolium repens F	T. hybridum / T. montanum	8.22432	63.5144	Plantago sp.
7.04532	25.7289	Rubus sp.		6.33074	18.5684	Acer sp.		16.1306	58.0288	Castanea sativa		14.5708	45.0117	Acer sp.		14.3081	52.9634	Acer sp.		8.46558	69.0016	Brassica napus		8.10944	62.6273	Taraxacum F	T. officinale / Cichorium sp. / Crepis sp. / Hieracium sp. / Tragopogon sp.
5.47658	20	Chamaerops humilis		5.01807	14.7183	Prunus sp.		10.3521	37.241	Acer sp.		10.4983	32.431	Prunus sp.		13.2415	49.0154	Castanea sativa		6.0717	49.4894	Cornus sp.		7.53744	58.2098	Prunus sp.
4.77045	17.4213	Pyracantha sp.		4.47826	13.135	Rubus sp.		3.23168	11.6258	Crataegus sp.		4.73659	14.6322	Sorbus sp.		6.33154	23.437	Quercus sp.		4.36687	35.5936	Zea mays		6.57798	50.8002	Rubus sp.
4.02513	14.6994	Juglans regia		3.5657	10.4584	Rosaceae	Amelanchier sp. / Cotoneaster sp.	2.8325	10.1898	Chamaerops humilis		4.5125	13.9399	Salix sp.		6.07623	22.492	Calluna vulgaris		3.98405	32.4734	Taraxacum F	T. officinale / Cichorium sp. / Crepis sp. / Hieracium sp. / Tragopogon sp.	6.51409	50.3067	Malus sp. / Pyrus sp.
3.84734	14.0502	Calluna vulgaris		1.38726	4.06891	Hedera helix		2.10912	7.58744	Pyracantha sp.		4.47844	13.8347	Rubus sp.		2.51209	9.29884	Rubus sp.		3.91914	31.9443	Papaver sp.		5.4162	41.828	Zea mays
3.67782	13.4311	Prunus sp.		1.07925	3.1655	Poaceae		1.4441	5.19506	Prunus sp.		3.64844	11.2707	Malus sp. / Pyrus sp.		2.50523	9.27344	Ilex aquifolium		3.90703	31.8456	Phacelia sp.		3.9349	30.3883	Brassica napus
3.07096	11.2149	Rumex sp.		0.933828	2.73897	Pyracantha sp.		1.42574	5.12902	Ilex aquifolium		3.39939	10.5013	Hedera helix		1.16912	4.32766	Cornus sp.		3.71644	30.2921	Clematis sp.		3.58854	27.7134	Aster F	Aster sp. / Bellis sp. / Erigeron sp. / Helenium sp. / Senecio sp. / Solidago sp.
2.43614	8.89656	Juncaceae		0.888406	2.60575	Calluna vulgaris		1.21227	4.36109	Rubus sp.		2.53325	7.82568	Cytisus sp.		1.13223	4.19111	Fagus silvatica		3.53553	28.8176	Gleditsia triacanthos		3.38524	26.1434	Brassicaceae
1.84558	6.73991	Actinidia sp.		0.458348	1.34436	Cytisus sp.		0.944248	3.39688	Fagus silvatica		1.87632	5.7963	Calluna vulgaris		0.975449	3.61076	Crataegus sp.		3.25854	26.5599	Plantago sp.		3.20547	24.7551	Trifolium repens F	T. hybridum / T. montanum
1.20848	4.41327	Labiatae		0.37448	1.09837	Trifolium repens F	T. hybridum / T. montanum	0.513568	1.84753	Chelidonium maius		1.38036	4.26419	Majorana F	Origanum sp. / Satureja sp. / Thymus sp. / Nepeta sp. / Mentha sp.	0.908281	3.36213	Juglans regia		2.73859	22.3218	Brassicaceae		3.02715	23.378	Parthenocissus sp.
1.05778	3.86293	Aster F	Aster sp. / Bellis sp. / Erigeron sp. / Helenium sp. / Senecio sp. / Solidago sp.	0.304886	0.894249	Quercus sp.		0.440192	1.58357	Cornus sp.		1.2522	3.86827	Rosaceae	Amelanchier sp. / Cotoneaster sp.	0.588051	2.17675	Pyracantha sp.		2.72507	22.2116	Trifolium pratense F	T. alexandrinum / T. incarnatum	2.62418	20.2659	Clematis sp.
0.987013	3.60449	Acer sp.		0.297419	0.872347	Chamaerops humilis		0.332501	1.19615	Juncaceae		0.815264	2.5185	Camellia sp.		0.505732	1.87203	Chamaerops humilis		2.31883	18.9004	Vicia faba od Pisum sativum		2.44565	18.8872	Salix sp.
0.9132	3.33493	Cyperaceae		0.210167	0.616433	Ilex aquifolium		0.30693	1.10417	Trifolium repens F	T. hybridum / T. montanum	0.642173	1.98379	Poaceae		0.346155	1.28134	Cytisus sp.		2.01414	16.4169	Malus sp. / Pyrus sp.		1.91256	14.7703	Cornus sp.
0.857707	3.13227	Sorbus sp.		0.194611	0.570807	Taraxacum F	T. officinale / Cichorium sp. / Crepis sp. / Hieracium sp. / Tragopogon sp.	0.257624	0.926788	Scrophulariaceae		0.494086	1.52632	Taraxacum F	T. officinale / Cichorium sp. / Crepis sp. / Hieracium sp. / Tragopogon sp.	0.31141	1.15273	Prunus sp.		1.74591	14.2307	Rubus sp.		1.85042	14.2903	Trifolium pratense F	T. alexandrinum / T. incarnatum
0.83271	3.04099	Crataegus sp.		0.172204	0.505086	Tilia sp.		0.233019	0.838271	Cytisus sp.		0.46831	1.44669	Ilex aquifolium		0.210858	0.780518	Campanulaceae		1.68161	13.7065	Aesculus hippocastanum		1.76635	13.6411	Ligustrum vulgare
0.774001	2.82658	Jacea F	Centaurea jacea / Carthamus tinctorius	0.156787	0.459866	Aster F	Aster sp. / Bellis sp. / Erigeron sp. / Helenium sp. / Senecio sp. / Solidago sp.	0.180319	0.648689	Aster F	Aster sp. / Bellis sp. / Erigeron sp. / Helenium sp. / Senecio sp. / Solidago sp.	0.348731	1.07729	Tilia sp.		0.200293	0.741413	Fungi		1.59306	12.9848	Parthenocissus sp.		1.74433	13.471	Tilia sp.
0.656798	2.39857	Buddleja davidii		0.107698	0.315884	Juncaceae		0.170909	0.614836	Actinidia sp.		0.294124	0.908602	Crataegus sp.		0.191011	0.707054	Taraxacum F	T. officinale / Cichorium sp. / Crepis sp. / Hieracium sp. / Tragopogon sp.	1.30163	10.6094	Tilia sp.		1.40826	10.8757	Crataegus sp.
0.620656	2.26658	Cytisus sp.		0.104585	0.306754	Plantago sp.		0.163783	0.589201	Potentilla sp.		0.23679	0.731488	Aruncus sp.		0.175567	0.649885	Juncaceae		1.29987	10.595	Liriodendron tulipifera		1.33235	10.2894	Rosaceae	Amelanchier sp. / Cotoneaster sp.
0.619237	2.2614	Lonicera sp.		0.094566	0.277368	Rosa sp.		0.158988	0.57195	Plantago sp.		0.22055	0.68132	Fagus silvatica		0.142835	0.528723	Cyperaceae		1.19495	9.73982	Robinia pseudoacacia		1.20427	9.30026	Gleditsia triacanthos
0.4617	1.68609	Malus sp. / Pyrus sp.		0.0855448	0.250908	Rumex sp.		0.142339	0.512056	Malus sp. / Pyrus sp.		0.153674	0.474728	Helianthemum sp.		0.0998318	0.369541	Aster F	Aster sp. / Bellis sp. / Erigeron sp. / Helenium sp. / Senecio sp. / Solidago sp.	1.06309	8.66508	Rosaceae	Amelanchier sp. / Cotoneaster sp.	1.10129	8.50503	Aesculus hippocastanum
0.363795	1.32855	Taraxacum F	T. officinale / Cichorium sp. / Crepis sp. / Hieracium sp. / Tragopogon sp.	0.0742168	0.217682	Serratula F	Serratula sp. / Carduus sp. / Cirsium sp.	0.102264	0.36789	Rumex sp.		0.13989	0.432146	Aster F	Aster sp. / Bellis sp. / Erigeron sp. / Helenium sp. / Senecio sp. / Solidago sp.	0.0975486	0.361089	Parthenocissus sp.		1.0629	8.66355	Castanea sativa		0.841034	6.4951	Castanea sativa
0.289733	1.05808	Campsis radicans		0.0652322	0.19133	Actinidia sp.		0.100046	0.359911	Taraxacum F	T. officinale / Cichorium sp. / Crepis sp. / Hieracium sp. / Tragopogon sp.	0.109995	0.339794	Chamaerops humilis		0.0638974	0.236525	Plantago sp.		1.04353	8.50567	Ligustrum vulgare		0.796383	6.15028	Vicia faba od. Pisum sativum
0.287503	1.04993	Trifolium repens F	T. hybridum / T. montanum	0.0604917	0.177426	Apiaceae		0.084234	0.303027	Cyperaceae		0.104442	0.322639	Liliaceae		0.0549774	0.203506	Ranunculaceae		1.01726	8.2915	Aster F	Aster sp. / Bellis sp. / Erigeron sp. / Helenium sp. / Senecio sp. / Solidago sp.	0.727281	5.61661	Hedera helix
0.232526	0.849164	Chelidonium maius		0.0447733	0.131323	Salix sp.		0.0791278	0.284658	Fragaria sp.		0.0734771	0.226984	Propolis		0.0531936	0.196903	Fabaceae		0.787111	6.41561	Crataegus sp.		0.72184	5.5746	Helianthus F	H. annuus / Calendula officinalis / Tussilago farfara
0.224971	0.821576	Caryophyllaceae		0.0439527	0.128916	Lagerstroemia sp.		0.0752089	0.27056	Juglans regia		0.0681333	0.210476	Fungi		0.0528417	0.195601	Actinidia sp.		0.731556	5.96279	Buddleja davidii		0.707349	5.46268	Sedum sp.
0.218974	0.799673	Plantago sp.		0.0426862	0.125201	Chelidonium maius		0.0695966	0.25037	Sorbus sp.		0.056563	0.174733	Lythrum sp.		0.0510214	0.188863	Tilia sp.		0.671101	5.47004	Coronilla sp.		0.641632	4.95517	Buddleja davidii
0.129072	0.471359	Ranunculaceae		0.040514	0.11883	Camellia sp.		0.0659945	0.237412	Poaceae		0.0548804	0.169536	Potentilla sp.		0.0487573	0.180482	Potentilla sp.		0.629459	5.13062	Viburnum sp.		0.568813	4.39281	Quercus sp.
0.124259	0.453782	Rosaceae	Amelanchier sp. / Cotoneaster sp.	0.0308752	0.0905589	Buddleja davidii		0.0601581	0.216416	Fungi		0.0494611	0.152794	Campanulaceae		0.0457011	0.169169	Rosa sp.		0.626387	5.10559	Sinapis F	Sinapsis arvensis	0.479113	3.70007	Sorbus sp.
0.102804	0.375431	Poaceae		0.0296917	0.0870876	Fungi		0.0512432	0.184345	Rosa sp.		0.0464356	0.143448	Rhododendron sp.		0.0455528	0.16862	Rumex sp.		0.612311	4.99085	Helianthus F	H. annuus / Calendula officinalis / Tussilago farfara	0.368005	2.84201	Rosa sp.
0.070784	0.258497	Urticaceae		0.0270433	0.0793197	Campsis radicans		0.0478735	0.172222	Thalictrum aquilegiif.		0.0430726	0.133059	Serratula F	Serratula sp. / Carduus sp. / Cirsium sp.	0.0415457	0.153787	Sambucus sp.		0.611517	4.98438	Cotinus cogygria		0.344879	2.66342	Liriodendron tulipifera
0.0681031	0.248707	Osmanthus sp.		0.0256191	0.0751423	Campanulaceae		0.0470569	0.169285	Lonicera sp.		0.0419374	0.129552	Osmanthus sp.		0.0376432	0.139341	Poaceae		0.609458	4.9676	Lonicera sp.		0.311613	2.40651	Robinia pseudoacacia
0.0600569	0.219323	Olea		0.0248383	0.0728523	Lythrum sp.		0.0434118	0.156172	Salix sp.		0.0397758	0.122875	Plantago sp.		0.0325093	0.120338	Campsis radicans		0.503942	4.10755	Jacea F	Centaurea jacea / Carthamus tinctorius	0.278055	2.14735	Caryophyllaceae
0.0527297	0.192564	Papaver sp.		0.0229946	0.0674447	Sambucus sp.		0.0410932	0.14783	Parthenocissus sp.		0.0278902	0.0861579	Trifolium repens F	T. hybridum / T. montanum	0.0277745	0.102811	Osmanthus sp.		0.503015	4.09999	Acer sp.		0.264757	2.04465	Papaver sp.
0.0515781	0.188359	Geranium sp.		0.0219619	0.0644154	Rhododendron sp.		0.0363644	0.130819	Calluna vulgaris		0.0260203	0.0803814	Impatiens sp.		0.0233437	0.0864097	Salix sp.		0.482704	3.93444	Quercus sp.		0.25123	1.94019	Sanguisorba minor
0.0506842	0.185094	Apiaceae		0.02025	0.0593945	Lonicera sp.		0.0347449	0.124993	Pinus silvestris		0.0250121	0.0772671	Buddleja davidii		0.0228439	0.0845598	Liliaceae		0.462092	3.76643	Poaceae		0.241451	1.86467	Jacea F	Centaurea jacea / Carthamus tinctorius
0.0419947	0.153361	Rosa sp.		0.0140849	0.0413117	Labiatae		0.0306535	0.110274	Brassicaceae		0.0213154	0.0658471	Ranunculus sp.		0.0228048	0.0844149	Iridaceae		0.44728	3.64571	Sedum sp.		0.235191	1.81632	Viburnum sp.
0.0350467	0.127987	Fungi		0.0138831	0.0407198	Hypericum sp.		0.0295614	0.106346	Sambucus sp.		0.0176821	0.0546232	Lagerstroemia sp.		0.0212197	0.0785475	Caryophyllaceae		0.397573	3.24056	Fabaceae		0.234841	1.81362	Ilex aquifolium
0.0306773	0.112031	Parthenocissus sp.		0.0137592	0.0403566	Papaver sp.		0.028126	0.101182	Campanulaceae		0.016446	0.0508046	Crocus sp.		0.0191212	0.0707797	Liriodendron tulipifera		0.388571	3.16718	Fraxinus ornus		0.233711	1.8049	Ranunculaceae
0.0304751	0.111293	Caprifoliaceae		0.0134256	0.039378	Ranunculaceae		0.0191374	0.0688459	Aruncus sp.		0.0161374	0.0498513	Ligustrum vulgare		0.018734	0.0693464	Chelidonium maius		0.356652	2.90701	Lotus sp.		0.193998	1.4982	Fungi
0.030038	0.109696	Humulus lupulus		0.0130716	0.0383399	Echium vulgare		0.0139351	0.0501308	Tilia sp.		0.0143357	0.0442855	Rumex sp.		0.0175108	0.0648184	Rhododendron sp.		0.315743	2.57357	Aruncus sp.		0.186117	1.43733	Tetradium daniellii
0.0271066	0.0989909	Lythrum sp.		0.0130366	0.0382372	Helianthemum sp.		0.0132337	0.0476074	Ligustrum vulgare		0.0135162	0.0417539	Eupatorium F	Eupatorium cannabinum	0.0117096	0.0433448	Philadelphus sp.		0.314153	2.56061	Sambucus sp.		0.176284	1.3614	Poaceae
0.0226575	0.0827432	Pinaceae		0.0116267	0.0341017	Rhus typhina		0.0132031	0.0474975	Liriodendron tulipifera		0.0127755	0.0394659	Caryophyllaceae		0.0113961	0.0421842	Trifolium repens F	T. hybridum / T. montanum	0.307063	2.50282	Geum sp.		0.17052	1.31688	Oenotheraceae
0.0196074	0.0716047	Liliaceae		0.00946334	0.0277565	Caryophyllaceae		0.0131914	0.0474555	Clematis sp.		0.00960545	0.029673	Rhinanthus sp.		0.0108649	0.0402178	Glycine sp.		0.28275	2.30465	Melilotus sp.		0.164741	1.27225	Juglans regia
0.019571	0.0714715	Commelina communis		0.00908421	0.0266445	Fagus silvatica		0.0130677	0.0470104	Serratula F	Serratula sp. / Carduus sp. / Cirsium sp.	0.0085017	0.0262633	Parthenocissus sp.		0.0103058	0.0381483	Frangula alnus		0.264235	2.15374	Anemone sp.		0.161966	1.25082	Calystegia sp.
0.015943	0.0582224	Helianthus F	H. annuus / Calendula officinalis / Tussilago farfara	0.00907032	0.0266038	Aruncus sp.		0.0106477	0.0383044	Philadelphus sp.		0.00805658	0.0248883	Ericaceae		0.00967476	0.0358124	Aruncus sp.		0.260115	2.12016	Caryophyllaceae		0.156642	1.20971	Campsis radicans
0.0156562	0.0571749	Lagerstroemia sp.		0.0085467	0.025068	Potentilla sp.		0.0101981	0.0366873	Rhododendron sp.		0.00739258	0.022837	Quercus sp.		0.009549	0.0353469	Vitis vinifera		0.253707	2.06792	Prunus sp.		0.152482	1.17758	Cucurbitaceae
0.0146225	0.0534001	Potentilla sp.		0.00814154	0.0238796	Epilobium sp.		0.00936149	0.0336774	Labiatae		0.00695268	0.0214781	Sedum sp.		0.00922206	0.0341367	Alnus sp.		0.252688	2.05962	Filipendula ulmaria		0.116675	0.901056	Sambucus sp.
0.0144708	0.052846	Helianthemum sp.		0.00805602	0.0236288	Fragaria sp.		0.00923673	0.0332286	Robinia pseudoacacia		0.00661574	0.0204372	Sambucus sp.		0.0087063	0.0322276	Hedera helix		0.235016	1.91558	Hypericum sp.		0.105027	0.8111	Dipsacaceae
0.00983187	0.0359051	Artemisia sp.		0.00648711	0.0190271	Chenopodiaceae		0.00891046	0.0320549	Liliaceae		0.00631437	0.0195062	Thalictrum aquilegiifolium		0.0085213	0.0315427	Buddleja davidii		0.228298	1.86082	Koelreuteria		0.103918	0.802531	Lonicera sp.
0.00955292	0.0348864	Salvia sp.		0.0059546	0.0174652	Osmanthus sp.		0.00818159	0.0294328	Hypericum sp.		0.00605017	0.0186901	Cucurbitaceae		0.00688447	0.0254838	Serratula F	Serratula sp. / Carduus sp. / Cirsium sp.	0.215825	1.75916	Ranunculaceae		0.0848878	0.655568	Kolkwitzia sp.
0.00629411	0.0229855	Serratula F	Serratula sp. / Carduus sp. / Cirsium sp.	0.00555192	0.0162841	Calystegia		0.00745145	0.0268062	Caryophyllaceae		0.00595848	0.0184068	Rosa sp.		0.00642665	0.0237891	Labiatae		0.212789	1.73441	Rosa sp.		0.0753438	0.581862	Corydalis sp.
0.00500201	0.0182669	Campanulaceae		0.00500062	0.0146671	Ocimum basilicum		0.00686186	0.0246852	Propolis		0.00520793	0.0160883	Labiatae		0.00606154	0.0224376	Impatiens sp.		0.202151	1.6477	Serratula F	Serratula sp. / Carduus sp. / Cirsium sp.	0.0752297	0.58098	Fraxinus ornus
0.00473354	0.0172865	Brassicaceae		0.00375897	0.0110253	Liliaceae		0.0068126	0.024508	Osmanthus sp.		0.00491436	0.0151813	Lotus sp.		0.0054862	0.0203079	Echium vulgare		0.188039	1.53267	Verbascum sp.		0.0726906	0.561372	Potentilla sp.
0.00329434	0.0120306	Hedera helix		0.00343706	0.0100811	Eupatorium F	Eupatorium cannabinum	0.00667307	0.024006	Commelina communis		0.00468277	0.0144659	Corydalis sp.		0.00523084	0.0193627	Eupatorium F	Eupatorium cannabinum	0.183029	1.49184	Taraxacum officinale		0.0657119	0.507477	Magnoliaceae
0.00259299	0.00946938	Echium vulgare		0.0032091	0.00941248	Thalictrum aquilegiifolium		0.00616858	0.0221911	Helianthemum sp.		0.00380265	0.0117471	Echium vulgare		0.00508832	0.0188351	Polygonaceae		0.164002	1.33676	Juglans regia		0.0539308	0.416495	Campanulaceae
0.00190032	0.0069398	Clematis sp.		0.00208681	0.00612075	Scrophulariaceae		0.00505031	0.0181682	Viburnum sp.		0.00309026	0.00954637	Apiaceae		0.00506359	0.0187436	Ligustrum vulgare		0.158758	1.29401	Onobrychis sp.		0.0533766	0.412214	Majorana F	Origanum sp. / Satureja sp. / Thymus sp. / Nepeta sp. / Mentha sp.
0.00170906	0.00624134	Majorana F	Origanum sp. / Satureja sp. / Thymus sp. / Nepeta sp. / Mentha sp.	0.0019742	0.00579044	Ericaceae		0.00403055	0.0144997	Vitis vinifera		0.00308674	0.00953551	Cornus sp.		0.0047735	0.0176698	Ericaceae		0.153791	1.25353	Campsis radicans		0.0522996	0.403897	Pinus silvestris
0.00151839	0.00554502	Rhus typhina		0.00159175	0.00466871	Impatiens sp.		0.00395097	0.0142134	Campsis radicans		0.00271985	0.00840211	Caprifoliaceae		0.00396356	0.0146717	Lonicera sp.		0.13339	1.08724	Raphanus F	Raphanus sp. / Cardamine sp.	0.0515546	0.398143	Erodium sp.
0.00103779	0.00378991	Propolis		0.00152001	0.00445828	Verbascum sp.		0.0037311	0.0134224	Echium vulgare		0.00214199	0.00661701	Lonicera sp.		0.00395422	0.0146371	Helianthemum sp.		0.127598	1.04003	Rhinanthus sp.		0.0514932	0.39767	Achillea F	Achillea sp. / Leucanthemum sp. / Tanacetum sp.
0.00102498	0.00374314	Solanaceae		0.00145317	0.00426222	Jacea F	Centaurea jacea / Carthamus tinctorius	0.00359754	0.012942	Camellia sp.		0.00189753	0.00586182	Campanula sp.		0.00329628	0.0122016	Helianthus F	H. annuus / Calendula officinalis / Tussilago farfara	0.127222	1.03697	Trifolium sp.		0.0495666	0.382791	Serratula F	Serratula sp. / Carduus sp. / Cirsium sp.
0.000465585	0.00170028	Erodium sp.		0.00124774	0.00365969	Parthenocissus sp.		0.00309552	0.011136	Begonia sp.		0.00125382	0.00387329	Filipendula ulmaria		0.00309749	0.0114658	Lythrum sp.		0.127159	1.03645	Fungi		0.042889	0.331221	Apiaceae
0.000360918	0.00131804	Convolvulaceae		0.00098973	0.00290294	Propolis		0.00295373	0.0106259	Geranium sp.		0.00104369	0.00322415	Campsis radicans		0.00209454	0.00775323	Heracleum sp.		0.0950029	0.774354	Oenotheraceae		0.0399938	0.308862	Filipendula ulmaria
0.000295439	0.00107892	Calystegia		0.000933989	0.00273945	Violaceae		0.00142436	0.00512405	Diospyros kaki		0.00104303	0.00322211	Brassicaceae		0.00187562	0.00694284	Scrophulariaceae		0.094193	0.767752	Hydrangea sp.		0.0385788	0.297935	Pyracantha sp.
0.00015983	0.000583686	Diospyros kaki		0.000704097	0.00206516	Dipsacaceae		0.000948757	0.0034131	Oenothera sp.		0.001025	0.00316641	Gleditsia triacanthos		0.00154104	0.00570438	Pinaceae		0.0939908	0.766104	Scrophulariaceae		0.0365973	0.282632	Convolvulaceae
0.00015983	0.000583686	Dipsacaceae		0.000624953	0.00183302	Vitis vinifera		0.000921739	0.0033159	Lythrum sp.		0.000936787	0.00289391	Humulus lupulus		0.00153052	0.00566542	Thalictrum aquilegiifolium		0.091605	0.746658	Salix sp.		0.0357142	0.275812	Labiatae
0.0859243	0.313788	Indet		0.000608844	0.00178578	Hippophae rhamnoides		0.000919812	0.00330897	Jacea F	Centaurea jacea / Carthamus tinctorius	0.000927846	0.00286629	Violaceae		0.000988096	0.00365757	Achillea F	Achillea sp. / Leucanthemum sp. / Tanacetum sp.	0.081597	0.665084	Escholzia sp.		0.0335397	0.259019	Solanaceae
				0.000574532	0.00168514	Galega sp.		0.000852364	0.00306633	Hydrangea sp.		0.00079922	0.00246894	Calystegia		0.000892983	0.0033055	Hypericum sp.		0.0790072	0.643975	Campanulaceae		0.0332485	0.25677	Epilobium sp.
100	365.191	total		0.000337251	0.000989177	Humulus lupulus		0.000604219	0.00217365	Buddleja davidii		0.000730427	0.00225642	Solanaceae		0.000798229	0.00295475	Sedum sp.		0.0751011	0.612137	Pyracantha sp.		0.0317932	0.245531	Cytisus sp.
				0.000305457	0.000895925	Geranium sp.		0.000507365	0.00182522	Helianthus F	H. annuus / Calendula officinalis / Tussilago farfara	0.000661696	0.0020441	Fragaria sp.		0.00075637	0.0027998	Propolis		0.0722718	0.589076	Nigella sativa		0.0315429	0.243598	Actinidia sp.
	* g pollen/colony/observation period			0.000299929	0.00087971	Polygonaceae		0.000475356	0.00171007	Eupatorium F	Eupatorium cannabinum	0.000427087	0.00131935	Verbascum sp.		0.0005376	0.00199	Oleaceae		0.0693839	0.565537	Onagraceae		0.0311372	0.240465	Melilotus sp.
				0.000202552	0.000594097	Larix decidua		0.000262815	0.000945462	Calystegia		0.0965082	0.298131	Indet		0.0557447	0.206346	Indet		0.0665278	0.542258	Rhus typhina		0.0310659	0.239914	Hypericum sp.
				0.000190853	0.000559782	Colchicum autumnale		0.000137245	0.00049373	Impatiens sp.										0.0662692	0.54015	Potentilla sp.		0.0275894	0.213066	Caprifoliaceae
				0.0229866	0.0674211	Indet		0.011755	0.042288	Indet		100	308.918	total		100	370.164			0.0650295	0.530045	Philadelphus sp.		0.0271421	0.209612	Geraniaceae
																				0.0642457	0.523656	Convolvulaceae		0.0263146	0.203221	Fagus silvatica
				100	293.306			100	359.744	total			* g pollen/colony/observation period				* g pollen/colony/observation period			0.0636047	0.518432	Ailanthus altissima		0.0252107	0.194696	Scrophulariaceae
																				0.0566019	0.461353	Solanaceae		0.0247904	0.19145	Asteraceae
					* g pollen/colony/observation period				* g pollen/colony/observation period											0.0535108	0.436158	Cytisus sp.		0.0245574	0.189651	Phacelia sp.
																				0.0534629	0.435767	Chenopodiaceae		0.0234916	0.18142	Chenopodiaceae
																				0.0522839	0.426158	Helianthemum sp.		0.021487	0.165939	Artemisia sp.
																				0.0509491	0.415278	Tetradium daniellii		0.0208902	0.16133	Portulacaceae
																				0.0506552	0.412882	Fragaria sp.		0.018509	0.142941	Borago officinale
																				0.0476608	0.388475	Apiaceae		0.0184843	0.14275	Skimmia sp.
																				0.0467415	0.380983	Rumex sp.		0.0180619	0.139488	Rumex sp.
																				0.0419333	0.341791	Sorbus sp.		0.0165326	0.127678	Koelreuteria
																				0.0413349	0.336914	Erodium sp.		0.0163925	0.126595	Onobrychis sp.
																				0.0389806	0.317725	Oleaceae		0.0140326	0.108371	Helianthemum sp.
																				0.0385961	0.314591	Liliaceae		0.0128978	0.0996068	Verbascum sp.
																				0.0321224	0.261824	Vitis vinifera		0.0128802	0.0994704	Fabaceae
																				0.0291139	0.237302	Fagus silvatica		0.0124026	0.0957824	Thalictrum aquilegiifolium
																				0.0265269	0.216217	Labiatae		0.0122378	0.0945098	Anacardiaceae
																				0.0253442	0.206577	Malvaceae		0.0114093	0.0881109	Fragaria sp.
																				0.0236745	0.192967	Eupatorium F	Eupatorium cannabinum	0.0113289	0.08749	Chenopodium sp.
																				0.0236212	0.192532	Galega sp.		0.0110798	0.0855664	Rhamnus sp.
																				0.0206114	0.168	Sanguisorba minor		0.010355	0.0799689	Propolis
																				0.0198069	0.161443	Geranium sp.		0.00994173	0.0767775	Oleaceae
																				0.0191731	0.156277	Centaurea sp.		0.00930708	0.0718763	Cyanus F	Centaurea sp.
																				0.0170624	0.139073	Knautia arvensis		0.00856072	0.0661124	Cucurbita sp.
																				0.0151908	0.123818	Allium F	Allium ursinum	0.00722335	0.0557842	Lagerstroemia sp.
																				0.0142761	0.116362	Lavandula sp.		0.0066451	0.0513185	Juncaceae
																				0.0132502	0.108	Iridaceae		0.00658178	0.0508295	Salvia sp.
																				0.0130231	0.106149	Chelidonium maius		0.00634401	0.0489933	Liliaceae
																				0.012884	0.105015	Thalictrum aquilegiifolium		0.00622954	0.0481092	Hippophae rhamnoides
																				0.0123966	0.101042	Lythrum sp.		0.00617773	0.0477091	Asparagus officinalis
																				0.0122938	0.100205	Echium vulgare		0.00545177	0.0421027	Geum sp.
																				0.0118672	0.0967273	Pinaceae		0.00534056	0.0412438	Valerianaceae
																				0.0110419	0.090001	Begonia sp.		0.00479255	0.0370117	Aruncus sp.
																				0.0104252	0.0849738	Impatiens sp.		0.00475835	0.0367476	Lavandula sp.
																				0.0103883	0.0846733	Populus sp.		0.00448531	0.0346389	Allium ursinum
																				0.00985276	0.0803083	Lathyrus sp.		0.00435358	0.0336217	Ailanthus altissima
																				0.00948888	0.0773423	Dipsacaceae		0.00416659	0.0321775	Euphorbiaceae
																				0.00769643	0.0627324	Symphoricarpos sp.		0.00398543	0.0307785	Escholzia sp.
																				0.00741369	0.0604278	Ilex aquifolium		0.00394205	0.0304435	Phaseolus sp.
																				0.00735374	0.0599392	Achillea F	Achillea sp. / Leucanthemum sp. / Tanacetum sp.	0.00375991	0.0290369	Commelina communis
																				0.00708642	0.0577603	Cucurbitaceae		0.00337872	0.026093	Boraginaceae
																				0.00653146	0.0532369	Commelina communis		0.00336255	0.0259682	Centaurea sp.
																				0.00568049	0.0463008	Colchicum autumnale		0.00316256	0.0244237	Geranium sp.
																				0.00542275	0.0442	Coliandrum sp.		0.00291439	0.0225071	Scabiosa sp.
																				0.00426661	0.0347765	Scabiosa sp.		0.00278761	0.021528	Rhus typhina
																				0.00410999	0.0334999	Asparagus officinalis		0.00267656	0.0206705	Lotus sp.
																				0.00401556	0.0327302	Violaceae		0.00258436	0.0199584	Linum rubrum
																				0.00370815	0.0302245	Borago officinale		0.00243091	0.0187733	Hydrangea sp.
																				0.00358938	0.0292564	Asteraceae		0.00188826	0.0145826	Chelidonium maius
																				0.00352611	0.0287407	Valerianaceae		0.00187046	0.0144451	Allium F	Allium ursinum
																				0.00346479	0.028241	Polygonaceae		0.00149165	0.0115197	Fagopyrum sp.
																				0.00312758	0.0254924	Propolis		0.0014289	0.011035	Pinaceae
																				0.00292419	0.0238346	Epilobium sp.		0.00119033	0.0091926	Echium vulgare
																				0.00285684	0.0232856	Catalpa sp		0.00109088	0.00842464	Echinops sp.
																				0.00205941	0.0167859	Heracleum sp.		0.000506455	0.00391123	Frangula alnus
																				0.00185872	0.0151501	Calystegia sp.		0.660938	5.10426	Indet
																				0.00185046	0.0150828	Deutzia sp.
																				0.00161268	0.0131447	Tropaeolum sp.		100	772.276	total
																				0.00130989	0.0106767	Frangula alnus
																				1.36779	11.1486	Indet				* g pollen/colony/observation period
																				100	815.084	total
																				100	815.084	* g pollen/colony/observation period
