# Supplementary material for: Pyrrolizidine Alkaloids: The Botanical Origin of Pollen Collected during the Flowering Period of Echium vulgare and the Stability of Pyrrolizidine Alkaloids in Bee Bread
Source: Molecules. 2019 Jun 13;24(12):2214. doi: 10.3390/molecules24122214 (PMC6631664; doi:10.3390/molecules24122214)
Supplement: Supplementary file 1 [file molecules-24-02214-s001.zip › Kast_Table_S2.xlsx]

## Sheet: Table S2
Table S2: maximal total Echium-type PA concentrations in pollen samples
	Basel	Basel	Verzasca 1	Verzasca 1	Verzasca 1	Verzasca 2	Verzasca 2
	2012	2013	2012	2013	2014	2013	2014
Echium-type PAs (ng/g)	1519	78	1644	1299	4584	1325	3606
pollen collection day	18 June	15 July	9 July	12 July	19 July	3 August	9 July
Reference [15]
Kast, C.; Kilchenmann, V.; Reinhard, H.; Droz, B.; Lucchetti, M.A.; Dübecke, A.; Beckh, G.; Zoller, O.
Chemical fingerprinting identifies Echium vulgare, Eupatorium cannabinum and Senecio spp. as plant species mainly responsible for pyrrolizidine alkaloids in bee-collected pollen.
Food Addit Contam Part A 2018, 35, 316-327. doi:10.1080/19440049.2017.1378443
